# Supplementary material for: Vaccine Attitudes and COVID-19 Vaccine Intentions and Prevention Behaviors among Young People At-Risk for and Living with HIV in Los Angeles and New Orleans
Source: Vaccines (Basel). 2022 Mar 9;10(3):413. doi: 10.3390/vaccines10030413 (PMC8954448; doi:10.3390/vaccines10030413)
Supplement: Supplementary file 1 [file vaccines-10-00413-s001.zip]

Archive with 1 entries (1 files):
- vaccines-1585239-supplementary.pdf
